# Supplementary material for: Internet Altruistic Behaviors in Adolescents: Roles of Attention-Deficit/Hyperactivity Disorder, Impulsiveness, and Perceived Social Support
Source: Behav Sci (Basel). 2024 May 22;14(6):433. doi: 10.3390/bs14060433 (PMC11201007; doi:10.3390/bs14060433)
Supplement: Supplementary file 1 [file behavsci-14-00433-s001.zip]

Archive with 1 entries (1 files):
- behavsci-2983428-supplementary.pdf
